# Supplementary material for: Pseudomonas aeruginosa Vaccine Development: Lessons, Challenges, and Future Innovations
Source: Int J Mol Sci. 2025 Feb 25;26(5):2012. doi: 10.3390/ijms26052012 (PMC11900337; doi:10.3390/ijms26052012)
Supplement: Supplementary file 1 [file ijms-26-02012-s001.zip]

Archive with 1 entries (1 files):
- ijms-3447921-supplementary.pdf
